# Supplementary material for: Cross-Cultural Adaptation and Psychometric Validation of the Serbian Version of the Back Beliefs Questionnaire in Patients with Chronic Low Back Pain
Source: Medicina (Kaunas). 2026 Jun 17;62(6):1174. doi: 10.3390/medicina62061174 (PMC13304279; doi:10.3390/medicina62061174)
Supplement: Supplementary file 1 [file medicina-62-01174-s001.zip]

Archive with 1 entries (1 files):
- medicina-4271534-supplementary.pdf
